# Supplementary material for: Aerosol emission of adolescents voices during speaking, singing and shouting
Source: PLoS One. 2021 Feb 10;16(2):e0246819. doi: 10.1371/journal.pone.0246819 (PMC7875408; doi:10.1371/journal.pone.0246819)
Supplement: S1 File — R-readable data frame. In addition to data for ID, condition, cumulative PM, and SPL, the emission rates for the six size classes (C1-C6), corresponding to >0.3–0.5, >0.5–1.0, >1.0–3.0, >3.0–5.0, >5.0–10.0, and >10.0–25 μm), are given. (CSV) [file pone.0246819.s001.csv]

ID	Condition	PM.(0.3-5.0).mum	SPL	C1	C2	C3	C4	C5	C6
S1	speaking	15.7	64.2	0	15.7	0	0	0	0
S1	speaking	23.54	63.1	15.7	7.85	0	0	0	0
S1	speaking	15.7	63.8	0	15.7	0	0	0	0
S1	speaking	0	62.2	0	0	0	0	0	0
S1	speaking	7.85	63.4	7.85	0	0	0	0	0
S1	singing	70.63	75.8	47.09	15.7	7.85	0	0	0
S1	singing	86.31999999999999	76.90000000000001	78.48	0	7.85	0	0	0
S1	singing	211.89	76.2	164.8	23.54	23.54	0	0	0
S1	singing	227.58	76.09999999999999	133.41	70.63	15.7	7.85	0	0
S1	singing	266.82	75.09999999999999	172.65	54.93	39.24	0	0	0
S1	piano	47.09	65.40000000000001	0	23.54	23.54	0	0	0
S1	piano	0	66.09999999999999	0	0	0	0	0	0
S1	piano	0	68	0	0	0	0	0	0
S1	piano	0	69.2	0	0	0	0	0	0
S1	piano	70.63	67	70.63	0	0	0	0	0
S1	forte	306.06	75.40000000000001	235.43	70.63	0	0	0	0
S1	forte	117.72	75.09999999999999	47.09	47.09	23.54	0	0	0
S1	forte	235.43	74	94.17	94.17	47.09	0	0	0
S1	forte	258.97	76.5	258.97	0	0	0	0	0
S1	forte	258.97	76.8	94.17	141.26	23.54	0	0	0
S1	shouting	2071.79	86.40000000000001	1130.07	588.58	353.15	0	0	0
S1	shouting	2307.22	94	1247.78	588.58	447.32	23.54	0	0
S1	shouting	2213.05	91.59999999999999	965.27	871.1	376.69	0	0	0
S1	shouting	2707.46	86.59999999999999	1765.73	494.41	447.32	0	0	0
S1	shouting	2566.2	94.59999999999999	1294.87	753.38	494.41	23.54	0	23.54
S2	speaking	494.41	69.59999999999999	243.28	62.78	188.34	0	0	0
S2	speaking	149.11	67.59999999999999	86.31999999999999	54.93	7.85	0	0	0
S2	speaking	149.11	67	117.72	7.85	15.7	7.85	0	15.7
S2	speaking	78.48	69.2	47.09	15.7	15.7	0	0	0
S2	speaking	149.11	69.09999999999999	125.56	23.54	0	0	0	0
S2	singing	682.75	71.90000000000001	353.15	133.41	188.34	7.85	15.7	0
S2	singing	282.52	74.59999999999999	188.34	70.63	23.54	0	0	0
S2	singing	337.45	76.5	188.34	70.63	70.63	7.85	0	0
S2	singing	211.89	78	164.8	31.39	15.7	0	0	0
S2	singing	164.8	74.90000000000001	94.17	54.93	0	15.7	0	0
S2	piano	94.17	68.8	94.17	0	0	0	0	0
S2	piano	70.63	70.09999999999999	70.63	0	0	0	0	0
S2	piano	94.17	67.90000000000001	23.54	23.54	47.09	0	0	0
S2	piano	94.17	69.09999999999999	23.54	23.54	47.09	0	0	0
S2	piano	117.72	65.8	70.63	47.09	0	0	0	0
S2	forte	517.95	72.7	353.15	94.17	47.09	23.54	0	0
S2	forte	188.34	72.3	141.26	0	47.09	0	0	0
S2	forte	541.49	71.40000000000001	329.6	70.63	141.26	0	0	0
S2	forte	117.72	71	47.09	47.09	23.54	0	0	0
S2	forte	258.97	70.8	117.72	47.09	94.17	0	0	0
S2	shouting	3060.6	98.3	1506.76	729.84	824.01	0	23.54	0
S2	shouting	3390.21	100.1	1271.33	1012.35	1035.9	70.63	23.54	0
S2	shouting	2613.29	98.7	1318.41	847.55	447.32	0	23.54	0
S2	shouting	3178.32	102.4	1506.76	988.8099999999999	659.21	23.54	23.54	0
S2	shouting	6121.21	92.2	2401.4	1436.13	2165.97	117.72	141.26	70.63
S3	speaking	133.41	69.5	78.48	31.39	15.7	7.85	15.7	0
S3	speaking	141.26	68.8	70.63	47.09	23.54	0	7.85	0
S3	speaking	15.7	71.09999999999999	15.7	0	0	0	0	0
S3	speaking	39.24	75	23.54	0	15.7	0	0	0
S3	speaking	109.87	68.7	70.63	23.54	7.85	7.85	0	0
S3	singing	235.43	81.8	70.63	109.87	47.09	7.85	0	0
S3	singing	251.13	82.3	94.17	94.17	54.93	7.85	0	0
S3	singing	141.26	80.09999999999999	70.63	23.54	47.09	0	0	7.85
S3	singing	86.31999999999999	80.3	39.24	23.54	23.54	0	7.85	0
S3	singing	94.17	80.3	47.09	39.24	7.85	0	0	0
S3	piano	376.69	68.8	117.72	117.72	94.17	47.09	23.54	23.54
S3	piano	353.15	67.90000000000001	164.8	70.63	94.17	23.54	0	0
S3	piano	211.89	66.2	47.09	47.09	117.72	0	0	0
S3	piano	164.8	68.40000000000001	47.09	70.63	47.09	0	0	0
S3	piano	141.26	67.2	70.63	47.09	23.54	0	0	0
S3	forte	23.54	70.90000000000001	0	0	23.54	0	0	0
S3	forte	47.09	71.09999999999999	0	0	47.09	0	23.54	0
S3	forte	117.72	69.8	47.09	23.54	47.09	0	0	0
S3	forte	0	70	0	0	0	0	0	0
S3	forte	70.63	70.2	23.54	23.54	23.54	0	0	0
S3	shouting	1883.45	99.8	776.92	565.03	541.49	0	0	0
S3	shouting	1718.65	96.5	776.92	565.03	376.69	0	0	0
S3	shouting	2401.4	99.09999999999999	1271.33	565.03	541.49	23.54	0	23.54
S3	shouting	2377.85	93.5	1294.87	517.95	541.49	23.54	0	0
S3	shouting	3201.86	94	1695.1	965.27	494.41	47.09	0	0
S4	speaking	321.76	72.5	172.65	78.48	62.78	7.85	0	0
S4	speaking	149.11	68.5	62.78	39.24	47.09	0	0	0
S4	speaking	266.82	69.2	102.02	86.31999999999999	62.78	15.7	0	0
S4	speaking	235.43	71	133.41	39.24	62.78	0	0	7.85
S4	speaking	274.67	69.5	211.89	31.39	31.39	0	0	0
S4	singing	1396.89	87.3	667.05	392.39	337.45	0	0	0
S4	singing	1185	87.3	478.71	274.67	423.78	7.85	0	0
S4	singing	1373.35	85.59999999999999	565.03	384.54	415.93	7.85	7.85	0
S4	singing	902.49	87.90000000000001	384.54	219.74	290.37	7.85	7.85	0
S4	singing	1239.94	86.09999999999999	549.34	415.93	258.97	15.7	7.85	23.54
S4	piano	1200.7	75.59999999999999	470.86	447.32	282.52	0	47.09	0
S4	piano	1459.67	70.8	588.58	329.6	517.95	23.54	47.09	23.54
S4	piano	682.75	70.8	258.97	211.89	211.89	0	0	0
S4	piano	588.58	69.90000000000001	211.89	117.72	235.43	23.54	0	0
S4	piano	211.89	69.90000000000001	70.63	70.63	47.09	23.54	0	0
S4	forte	2330.77	77.5	1082.98	541.49	706.29	0	0	0
S4	forte	1200.7	78.7	494.41	258.97	400.23	47.09	0	0
S4	forte	1012.35	80	400.23	353.15	211.89	47.09	47.09	23.54
S4	forte	847.55	77	329.6	329.6	188.34	0	0	0
S4	forte	776.92	79.09999999999999	376.69	188.34	188.34	23.54	0	0
S4	shouting	4426.1	98.59999999999999	2118.88	1247.78	1012.35	47.09	0	0
S4	shouting	4308.39	93.8	2354.31	1012.35	941.72	0	0	0
S4	shouting	3813.98	96.7	1624.47	1365.5	776.92	47.09	47.09	0
S4	shouting	4331.93	98.8	2118.88	1247.78	941.72	23.54	23.54	0
S4	shouting	7463.17	99.8	3672.73	2095.34	1671.56	23.54	0	23.54
S5	speaking	141.26	74.59999999999999	54.93	62.78	23.54	0	0	0
S5	speaking	109.87	71.5	86.31999999999999	15.7	7.85	0	0	0
S5	speaking	47.09	72	39.24	0	7.85	0	0	0
S5	speaking	23.54	74.7	15.7	0	7.85	0	0	0
S5	speaking	78.48	71.2	54.93	23.54	0	0	0	0
S5	singing	674.9	87.09999999999999	258.97	243.28	172.65	0	0	0
S5	singing	1538.15	90	753.38	455.17	329.6	0	0	0
S5	singing	1098.68	91.8	533.64	290.37	274.67	0	0	0
S5	singing	706.29	89.5	392.39	196.19	117.72	0	0	0
S5	singing	878.9400000000001	91.09999999999999	384.54	337.45	156.95	0	0	0
S5	piano	0	64	0	0	0	0	0	0
S5	piano	1059.44	69.90000000000001	494.41	258.97	306.06	0	0	0
S5	piano	447.32	71.8	258.97	117.72	47.09	23.54	0	0
S5	piano	824.01	74.59999999999999	494.41	235.43	94.17	0	0	0
S5	piano	423.78	75.7	70.63	282.52	70.63	0	0	0
S5	forte	400.23	79.3	141.26	164.8	94.17	0	0	0
S5	forte	517.95	81.2	258.97	141.26	117.72	0	0	0
S5	forte	753.38	81.3	329.6	329.6	94.17	0	0	0
S5	forte	470.86	82.40000000000001	258.97	117.72	94.17	0	0	0
S5	forte	329.6	83.8	258.97	70.63	0	0	0	0
S5	shouting	2589.74	104.4	1577.39	753.38	258.97	0	0	0
S5	shouting	3319.58	104.1	1742.19	1200.7	376.69	0	0	0
S5	shouting	2566.2	104.7	1624.47	706.29	235.43	0	0	0
S5	shouting	2495.57	109.9	1577.39	659.21	258.97	0	0	0
S5	shouting	1906.99	118	1247.78	353.15	306.06	0	0	0
S6	speaking	7.85	70.59999999999999	7.85	0	0	0	0	0
S6	speaking	15.7	70	15.7	0	0	0	0	0
S6	speaking	70.63	70.3	47.09	7.85	15.7	0	0	0
S6	speaking	23.54	70.2	7.85	15.7	0	0	0	0
S6	speaking	31.39	72.3	31.39	0	0	0	0	0
S6	singing	274.67	85.3	172.65	86.31999999999999	15.7	0	0	0
S6	singing	47.09	81.09999999999999	15.7	15.7	15.7	0	0	0
S6	singing	164.8	81.59999999999999	117.72	23.54	23.54	0	0	0
S6	singing	306.06	84.40000000000001	117.72	109.87	78.48	0	0	0
S6	singing	243.28	83.3	117.72	78.48	47.09	0	0	0
S6	piano	353.15	69.8	94.17	164.8	94.17	0	0	0
S6	piano	235.43	71.2	188.34	23.54	23.54	0	0	0
S6	piano	94.17	69.40000000000001	47.09	23.54	23.54	0	0	0
S6	piano	235.43	70.09999999999999	94.17	94.17	47.09	0	0	0
S6	piano	188.34	71.59999999999999	70.63	47.09	70.63	0	0	0
S6	forte	282.52	78	188.34	70.63	23.54	0	0	0
S6	forte	258.97	78.09999999999999	70.63	47.09	117.72	23.54	0	0
S6	forte	235.43	78.59999999999999	141.26	47.09	47.09	0	0	0
S6	forte	164.8	80.3	47.09	94.17	23.54	0	0	0
S6	forte	565.03	80.7	282.52	94.17	188.34	0	0	0
S6	shouting	588.58	88.90000000000001	423.78	94.17	70.63	0	0	0
S6	shouting	682.75	97.3	376.69	211.89	94.17	0	0	0
S6	shouting	871.1	94.8	329.6	188.34	353.15	0	0	0
S6	shouting	1012.35	88	588.58	211.89	211.89	0	0	0
S6	shouting	447.32	89.40000000000001	329.6	47.09	70.63	0	0	0
S7	speaking	313.91	70.59999999999999	109.87	94.17	94.17	15.7	0	0
S7	speaking	243.28	71.40000000000001	102.02	86.31999999999999	47.09	7.85	0	0
S7	speaking	0	71.09999999999999	0	0	0	0	0	0
S7	speaking	15.7	78	7.85	7.85	0	0	0	0
S7	speaking	31.39	71.5	7.85	15.7	7.85	0	0	0
S7	singing	470.86	80.8	204.04	164.8	94.17	7.85	0	0
S7	singing	910.33	77.5	463.01	219.74	227.58	0	15.7	0
S7	singing	933.88	83.09999999999999	400.23	376.69	156.95	0	0	0
S7	singing	1067.29	78.09999999999999	517.95	298.21	235.43	15.7	0	0
S7	singing	1004.51	81.40000000000001	486.56	321.76	196.19	0	0	0
S7	piano	353.15	68.3	235.43	47.09	70.63	0	0	0
S7	piano	306.06	69.40000000000001	141.26	23.54	141.26	0	0	0
S7	piano	164.8	69.7	47.09	70.63	47.09	0	0	0
S7	piano	235.43	70.40000000000001	47.09	94.17	94.17	0	0	0
S7	piano	376.69	68.90000000000001	70.63	141.26	164.8	0	0	0
S7	forte	1059.44	74.90000000000001	447.32	353.15	258.97	0	0	0
S7	forte	776.92	75.90000000000001	306.06	258.97	164.8	47.09	23.54	0
S7	forte	1059.44	79.7	400.23	282.52	376.69	0	0	0
S7	forte	988.8099999999999	80.09999999999999	400.23	235.43	353.15	0	0	0
S7	forte	1224.24	80.7	729.84	306.06	188.34	0	0	0
S7	shouting	7816.31	100.2	3766.9	2542.66	1506.76	0	0	0
S7	shouting	6521.44	89.59999999999999	3131.23	1859.91	1506.76	23.54	0	0
S7	shouting	3531.47	88.5	1812.82	894.64	824.01	0	0	0
S7	shouting	3107.69	83.90000000000001	1789.28	776.92	541.49	0	0	0
S7	shouting	4261.3	90.5	1930.54	1247.78	1059.44	23.54	0	0
S8	speaking	70.63	67.5	70.63	0	0	0	0	0
S8	speaking	156.95	66.90000000000001	109.87	47.09	0	0	0	0
S8	speaking	62.78	67.7	47.09	7.85	7.85	0	0	0
S8	speaking	47.09	67.40000000000001	31.39	7.85	7.85	0	0	0
S8	speaking	180.5	66.40000000000001	172.65	7.85	0	0	0	0
S8	singing	698.45	83.09999999999999	431.62	180.5	86.31999999999999	0	0	0
S8	singing	463.01	82.3	282.52	133.41	47.09	0	0	0
S8	singing	776.92	86.3	423.78	251.13	102.02	0	0	0
S8	singing	321.76	85	172.65	109.87	39.24	0	0	0
S8	singing	941.72	85.2	557.1900000000001	235.43	149.11	0	0	0
S8	piano	376.69	69.8	188.34	47.09	141.26	0	0	0
S8	piano	94.17	64.90000000000001	47.09	47.09	0	0	0	0
S8	piano	0	64.8	0	0	0	0	0	0
S8	piano	117.72	64.90000000000001	47.09	47.09	23.54	0	0	0
S8	piano	0	62.8	0	0	0	0	0	0
S8	forte	1789.28	72.09999999999999	706.29	659.21	423.78	0	0	0
S8	forte	2683.91	74.2	1530.3	729.84	423.78	0	0	0
S8	forte	2283.68	76.2	1130.07	918.1799999999999	235.43	0	0	0
S8	forte	1906.99	77.2	988.8099999999999	847.55	70.63	0	0	0
S8	forte	1200.7	74.90000000000001	659.21	517.95	23.54	0	0	0
S8	shouting	2024.71	80.8	1200.7	612.12	211.89	0	0	0
S8	shouting	2142.42	85.40000000000001	1059.44	776.92	306.06	0	0	0
S8	shouting	1459.67	89.40000000000001	847.55	306.06	306.06	0	0	0
S8	shouting	1859.91	90.5	1130.07	494.41	235.43	0	0	23.54
S8	shouting	1765.73	90.09999999999999	1035.9	400.23	306.06	23.54	0	0
