# Supplementary material for: Aerosol emission of adolescents voices during speaking, singing and shouting
Source: PLoS One. 2021 Feb 10;16(2):e0246819. doi: 10.1371/journal.pone.0246819 (PMC7875408; doi:10.1371/journal.pone.0246819)
Supplement: S2 File — R-script for running the statistical analysises of the data provided in S1 File. (RMD) [file pone.0246819.s002.Rmd]

---
title: \normalsize Statistical analysis
subtitle: \Large\``Aerosol emission of adolescents voices during speaking, singing and shouting\''
# \newline\href{https://www.medrxiv.org/content/early/2020/09/18/2020.09.17.20196733}{\small \textcolor{blue}{https://www.medrxiv.org/content/early/2020/09/18/2020.09.17.20196733}}
author: Dirk Mürbe$^1$, Martin Kriegel$^2$, Julia Lange$^2$, Lukas Schumann$^2$, Anne Hartmann$^2$, Mario Fleischer$^1$
date: \small$^1$Charité -- Universitätsmedizin Berlin, Department of Audiology and Phoniatrics, Berlin, Germany \newline $^2$Technische Universität Berlin, Hermann-Rietschel-Institut, Berlin, Germany \newline \newline \href{mailto:mario.fleischer@charite.de}{E-mail -  \textcolor{blue}{mario.fleischer@charite.de}}
output: 
  pdf_document: 
    toc: yes
    number_sections: yes
    toc_depth: 6
  html_document: default
  template: NULL
---
```{r setup, include=FALSE}
knitr::opts_chunk$set(echo = TRUE)
```
# Loading packagages
```{r}
rm(list = ls())
library(ggplot2)
library(latex2exp)
library(scales)
library(gridExtra)
library(plyr)
library(lmerTest)
library(stargazer)
library(tidyr)
library(dplyr)
library(data.table)


plot_x = 8.7/2.54 # plot size in inch
plot_y = plot_x*10/16 # plot size in inch
ft.size = 8 # font size in plots in pt
```


# Data preparation
## Loading data
```{r}
# Set working directory according to your file hierarchy.
orig.data <- read.csv('data.csv')
```
##  Replace zeros by NaN
```{r}
PM.NaN <- orig.data$PM..0.3.5.0..mum # only cumulated PM values were considered
                                     # for statistical analysis
PM.NaN[PM.NaN == 0] <- NA
orig.data$PM.NaN = PM.NaN
orig.data$PM.log = log10(PM.NaN)
```


# Comparing conditions speaking, singing, shouting
## Data selection
```{r}
exp.data.I <- dplyr::filter(orig.data,
                             Condition == 'speaking'
                             | Condition == 'singing'
                             | Condition == 'shouting'
                              )
exp.data.I <- dplyr::filter(exp.data.I)
exp.data.I$Condition <- factor(exp.data.I$Condition,
                               levels = c('speaking','singing','shouting'))
agg.I.1 = aggregate (PM.log ~ ID+Condition, exp.data.I, median)
agg.I.2 = aggregate (SPL ~ ID+Condition, exp.data.I, median)
agg.I = join(agg.I.1, agg.I.2,type = "inner")
```

## Plot of all data (subject specific)
```{r echo=FALSE, results='asis'}
dplyr::filter(exp.data.I[,c('ID','Condition','PM.log')], Condition=='speaking') %>%
  unite(temp1, ID, Condition, sep = ' ') %>%
  group_by(temp1) %>%
  mutate(id = 1:n()) %>%
  ungroup() %>%
  spread(temp1, PM.log) %>%
  select(-id) %>%
  as.data.frame() %>%
  stargazer(median=TRUE,
            title = '$log_{10}(P_M)$ Speaking values')

dplyr::filter(exp.data.I[,c('ID','Condition','PM.log')], Condition=='singing') %>%
  unite(temp1, ID, Condition, sep = ' ') %>%
  group_by(temp1) %>%
  mutate(id = 1:n()) %>%
  ungroup() %>%
  spread(temp1, PM.log) %>%
  select(-id) %>%
  as.data.frame() %>%
  stargazer(median=TRUE,
            title = '$log_{10}(P_M)$ Singing values')

dplyr::filter(exp.data.I[,c('ID','Condition','PM.log')], Condition=='shouting') %>%
  unite(temp1, ID, Condition, sep = ' ') %>%
  group_by(temp1) %>%
  mutate(id = 1:n()) %>%
  ungroup() %>%
  spread(temp1, PM.log) %>%
  select(-id) %>%
  as.data.frame() %>%
  stargazer(median=TRUE,
            title = '$log_{10}(P_M)$ Shouting values')

f <- Vectorize(function(x) {
  if (x >= 1e0 & x<=1e7) return(log10(x)*20)
  -10
})

p1 <- ggplot(data = exp.data.I, aes(x=ID, y=10^PM.log, fill=Condition))
p1 <- p1 + geom_col(data = agg.I,
                    aes(x = ID,
                    y = 10^PM.log,
                    fill = Condition),
                    position = position_dodge(width = 0.75),
                    width = 0.65,
                    lwd=.2)
p1 <- p1 + geom_boxplot(outlier.shape=8,
                        outlier.size=.5,
                        notch=FALSE,
                        lwd=.2,
                        fatten = 4,
                        alpha=0.0)
p1 <- p1 + geom_point(data = agg.I,
                    aes(x = ID,
                    y = 10^(SPL/20),
                    color = Condition),
                    position = position_dodge(width = 0.75),
                    )
p1 <- p1 + scale_y_continuous(
                              trans = log10_trans(),
                              labels = trans_format("log10",
                                                   math_format(10^.x)),
                              limits = c(1e0,1e6),
                              expand = expansion(mult = c(0, 0)),
                              sec.axis = sec_axis(~f(.),
                                                  breaks=c(seq(from = -20, to = 120, by = 20)),
                                                  labels=c(seq(from = -20, to = 120, by = 20)),
                                                  name=TeX("$L_{AF_{MAX}}$ in db SPL"))
                              )
p1 <- p1 + xlab(TeX("Subject"))
p1 <- p1 + ylab(TeX("$P_M$ in P/s"))
p1 <- p1 + theme_bw()
p1 <- p1 +  theme(panel.grid.minor = element_line(colour = "#FFFFFF"),
                  panel.grid.major = element_line(colour = "#FFFFFF"))
p1 <- p1 + theme(legend.title = element_blank())
p1 <- p1 + theme(legend.position = c(0.5, 0.94),
                 plot.margin = margin(6, 1, 1, 1, "pt"),
                 text = element_text(size=ft.size),
                 legend.text=element_text(size=ft.size),
                 legend.direction = "horizontal",
                 axis.text.x = element_text(colour = "black",size=ft.size),
                 axis.text.y = element_text(colour = "black",size=ft.size),
                 legend.spacing.x = unit(.1, 'cm'),
                 legend.key.size = unit(.7,"line"),
                 legend.key = element_rect(colour = "transparent", fill = "white"),
                 legend.background=element_blank()
                 )
p1 <- p1 + annotation_logticks(sides="l",
                               size = 0.3,
                               short = unit(0.1, "cm"),
                               mid = unit(0.15, "cm"),
                               long = unit(0.2, "cm")
                              )
p1 <- p1 + scale_fill_brewer(palette="Dark2") + scale_color_brewer(palette="Dark2")
ggsave(
  "Muerbe_Fig3.pdf",
  plot = p1,
  width = plot_x,
  height = plot_y,
  units = c("in"),
  dpi = 300,
)

p2 <- ggplot(data = exp.data.I, 
             aes(x=SPL, y=10^PM.log, 
             color=Condition))
p2 <- p2 + geom_point()
p2 <- p2 + scale_y_continuous(trans = log10_trans(),
                              labels = trans_format("log10",
                              math_format(10^.x)),
                              limits = c(1e0,1e6),
                              expand = expansion(mult = c(0, 0)),                              
                              )
p2 <- p2 + xlab(TeX("$L_{AF_{MAX}}$ in db SPL"))
p2 <- p2 + ylab(TeX("$P_M$ in P/s"))
p2 <- p2 + xlim(50,120)
p2 <- p2 + theme_bw() 
p2 <- p2 + theme(panel.grid.minor = element_line(colour = "#FFFFFF"),
                 panel.grid.major = element_line(colour = "#FFFFFF"))
p2 <- p2 + theme(legend.title = element_blank())
p2 <- p2 + theme(legend.position = c(0.5, 0.95),
                 plot.margin = margin(6, 1, 1, 1, "pt"),
                 text = element_text(size=ft.size),
                 legend.text=element_text(size=ft.size),
                 legend.direction = "horizontal",
                 axis.text.x = element_text(colour = "black",size=ft.size),
                 axis.text.y = element_text(colour = "black",size=ft.size),
                 legend.spacing.x = unit(.1, 'cm'),
                 legend.key.size = unit(.7,"line"),
                 legend.key = element_rect(colour = "transparent", fill = "white"),
                 legend.background=element_blank()
                 )
p2 <- p2 + annotation_logticks(sides="lr",
                               size = 0.3,
                               short = unit(0.1, "cm"),
                               mid = unit(0.15, "cm"),
                               long = unit(0.2, "cm"),                               
                               ) 
p2 <- p2 + scale_color_brewer(palette="Dark2")

p2.data.PM = exp.data.I$PM.log
p2.data.PM = p2.data.PM[complete.cases(exp.data.I$PM.log)]
p2.data.SPL = exp.data.I$SPL
p2.data.SPL = p2.data.SPL[complete.cases(exp.data.I$PM.log)]
p2.model <- lm(p2.data.PM~p2.data.SPL)
stargazer(p2.model, 
          title = 'summary(p2.model) (Regression $P_M$=f($L_{AF_{MAX}}$) for singing/speaking/shouting in children)', 
          star.cutoffs = c(.05, .01, .001))
p2.xx <- seq(from = min(p2.data.SPL), to = max(p2.data.SPL), length.out = length(p2.data.SPL))
p2.nd <- data.frame(p2.data.SPL = p2.xx)
p2.pred.95 <- predict(p2.model, newdata = p2.nd, interval = 'predict', level=0.95)
p2.x.pred <- data.frame(p2.xx, p2.pred.95)

p2 <- p2 + geom_line(data = p2.x.pred, aes(x = p2.xx,y = 10^lwr), size = .3,color='black', lty=2)
p2 <- p2 + geom_line(data = p2.x.pred, aes(x = p2.xx,y = 10^upr), size = .3,color='black', lty=2)

p2.my.formula <- y ~ x
p2 <- p2 + geom_smooth(method = "lm", se=TRUE, color="black",size=.3, formula = p2.my.formula)
p2.lb1 <- paste("log[10](P[M]) == ",
                toString(round(p2.model$coefficients[2],2)),
                "*~L[AF[MAX]]",
                toString(round(p2.model$coefficients[1],2)),
                "~(R^2 == ", round(summary(p2.model)$adj.r.squared,3),")")
p2 <- p2 + annotate("text", x = 100, y=5, label = p2.lb1, size=2, parse=TRUE)

grid.arrange(p1, p2, nrow = 1)
```


## Plot of medians for subjects (condition specific)
```{r echo=FALSE, results='asis'}
p1a <- ggplot(data = agg.I, aes(x=Condition, y=10^PM.log, fill=Condition))
p1a <- p1a + geom_boxplot(outlier.shape=8,
                          outlier.size=.5, 
                          notch=FALSE,
                          lwd=.2,
                          fatten = 4) 
p1a <- p1a + scale_y_continuous(trans = log10_trans(),
                                labels = trans_format("log10",
                                math_format(10^.x)),
                                limits = c(1e0,1e4),
                                expand = expansion(mult = c(0, 0))
                                )
p1a <- p1a + xlab(TeX("Condition")) 
p1a <- p1a + ylab(TeX("$P_M$ in P/s")) 
p1a <- p1a + theme_bw() 
p1a <- p1a +  theme(panel.grid.minor = element_line(colour = "#FFFFFF"),
                    panel.grid.major = element_line(colour = "#FFFFFF"))
p1a <- p1a + theme(legend.title = element_blank())
p1a <- p1a + theme(legend.position = c(0.5, 0.09),
                   plot.margin = margin(6, 1, 1, 1, "pt"),
                   text = element_text(size=ft.size),
                   legend.text=element_text(size=ft.size),
                   legend.direction = "horizontal",
                   axis.text.x = element_text(colour = "black",size=ft.size),
                   axis.text.y = element_text(colour = "black",size=ft.size),
                   legend.spacing.x = unit(.1, 'cm'),
                   legend.key.size = unit(.7,"line"),
                   legend.key = element_rect(colour = "transparent", fill = "white"),
                   legend.background=element_blank()
                   )
p1a <- p1a + annotation_logticks(sides="lr",
                                 size = 0.3,
                                 short = unit(0.1, "cm"),
                                 mid = unit(0.15, "cm"),
                                 long = unit(0.2, "cm"),                                 
                                 ) 
p1a <- p1a + scale_fill_brewer(palette="Dark2")

p2a <- ggplot(data = agg.I, 
              aes(x=SPL, 
              y=10^PM.log, 
              color=Condition))
p2a <- p2a + geom_point()
p2a <- p2a + scale_y_continuous(trans = log10_trans(),
                                labels = trans_format("log10",
                                math_format(10^.x)),
                                limits = c(1e0,1e4),
                                expand = expansion(mult = c(0, 0))
                                )
p2a <- p2a + xlab(TeX("$L_{AF_{MAX}}$ in db SPL"))
p2a <- p2a + ylab(TeX("$P_M$ in P/s"))
p2a <- p2a + xlim(50,120)
p2a <- p2a + theme_bw() 
p2a <- p2a + theme(panel.grid.minor = element_line(colour = "#FFFFFF"),
                   panel.grid.major = element_line(colour = "#FFFFFF"))
p2a <- p2a + theme(legend.title = element_blank())
p2a <- p2a + theme(legend.position = c(0.5, 0.09),
                   plot.margin = margin(6, 1, 1, 1, "pt"),
                   text = element_text(size=ft.size),
                   legend.text=element_text(size=ft.size),
                   legend.direction = "horizontal",
                   axis.text.x = element_text(colour = "black",size=ft.size),
                   axis.text.y = element_text(colour = "black",size=ft.size),
                   legend.spacing.x = unit(.1, 'cm'),
                   legend.key.size = unit(.7,"line"),
                   legend.key = element_rect(colour = "transparent", fill = "white"),
                   legend.background=element_blank()
)
p2a <- p2a + annotation_logticks(sides="lr",
                                 size = 0.3,
                                 short = unit(0.1, "cm"),
                                 mid = unit(0.15, "cm"),
                                 long = unit(0.2, "cm"),                                  
                                 ) 
p2a <- p2a + scale_color_brewer(palette="Dark2")

p2a.data.PM = agg.I$PM.log
p2a.data.PM = p2a.data.PM[complete.cases(agg.I$PM.log)]
p2a.data.SPL = agg.I$SPL
p2a.data.SPL = p2a.data.SPL[complete.cases(agg.I$PM.log)]
p2a.model <- lm(p2a.data.PM~p2a.data.SPL)
stargazer(p2a.model, 
          title = 'summary(p2a.model) (Regression $P_M$=f($L_{AF_{MAX}}$) for singing/speaking/shouting in children (medians only))', 
          star.cutoffs = c(.05, .01, .001))
p2a.xx <- seq(from = min(p2a.data.SPL), to = max(p2a.data.SPL), length.out = length(p2a.data.SPL))
p2a.nd <- data.frame(p2a.data.SPL = p2a.xx)
p2a.pred.95 <- predict(p2a.model, newdata = p2a.nd, interval = 'predict', level=0.95)
p2a.x.pred <- data.frame(p2a.xx, p2a.pred.95)

p2a <- p2a + geom_line(data = p2a.x.pred, aes(x = p2a.xx,y = 10^lwr), size = .3,color='black', lty=2)
p2a <- p2a + geom_line(data = p2a.x.pred, aes(x = p2a.xx,y = 10^upr), size = .3,color='black', lty=2)

p2a.my.formula <- y ~ x
p2a <- p2a + geom_smooth(method = "lm", se=TRUE, color="black",size=.3, formula = p2a.my.formula)
p2a.lb1 <- paste("log[10](P[M]) == ",
                toString(round(p2a.model$coefficients[2],2)),
                "*~L[AF[MAX]]",
                toString(round(p2a.model$coefficients[1],2)),
                "~(R^2 == ", round(summary(p2a.model)$adj.r.squared,3),")")
p2a <- p2a + annotate("text", x = 100, y=5, label = p2a.lb1, size=2, parse=TRUE)

grid.arrange(p1a, p2a, nrow = 1)
```

## Linear mixed modeling
### Specifying model structures
#### Random effects
```{r}
I.rand.1 <- lmer(PM.log~1+(1|ID),
                 exp.data.I,
                 REML=FALSE)
I.rand.2 <- lmer(PM.log~1+(1+Condition|ID),
                 exp.data.I,
                 REML=FALSE)
anova(I.rand.1, I.rand.2)
#' ### I.rand.2 show lower AIC/BIC and a significant improvement to 
#' ###          I.rand.1
```
### Final model and results
```{r results='asis'}
I.model <- lmer(PM.log~Condition+(1+Condition|ID),
                 exp.data.I,
                 REML=FALSE)
stargazer(anova(I.model), 
          title = 'anova(I.model)', 
          star.cutoffs = c(.05, .01, .001))
class(I.model) <- "lmerMod"
stargazer(I.model, 
          title = 'summary(I.model)', 
          star.cutoffs = c(.05, .01, .001))
#' ### 1) Condition is significant (p<.00001) (see Tab. 4)
#' ### 2) Difference between all conditions is also significant (see Tab. 5)
```

# Comparing conditions piano and forte
## Data selection
```{r}
exp.data.II <- dplyr::filter(orig.data,
                           Condition == 'piano'
                           | Condition == 'forte'
                            )
exp.data.II <- dplyr::filter(exp.data.II)
exp.data.II$Condition <- factor(exp.data.II$Condition, 
                                levels = c('piano','forte'))
agg.II.1 = aggregate (PM.log ~ ID+Condition, exp.data.II, median)
agg.II.2 = aggregate (SPL ~ ID+Condition, exp.data.II, median)
agg.II = join(agg.II.1, agg.II.2,type = "inner")
```

## Plot of all data (subject specific)
```{r echo=FALSE, , results='asis'}
dplyr::filter(exp.data.II[,c('ID','Condition','PM.log')], Condition=='piano') %>%
  unite(temp1, ID, Condition, sep = ' ') %>%
  group_by(temp1) %>%
  mutate(id = 1:n()) %>%
  ungroup() %>%
  spread(temp1, PM.log) %>%
  select(-id) %>%
  as.data.frame() %>%
  stargazer(median=TRUE,
            title = '$log_{10}(P_M)$ Piano')

dplyr::filter(exp.data.II[,c('ID','Condition','PM.log')], Condition=='forte') %>%
  unite(temp1, ID, Condition, sep = ' ') %>%
  group_by(temp1) %>%
  mutate(id = 1:n()) %>%
  ungroup() %>%
  spread(temp1, PM.log) %>%
  select(-id) %>%
  as.data.frame() %>%
  stargazer(median=TRUE,
            title = '$log_{10}(P_M)$ Forte')
p3 <- ggplot(data = exp.data.II, aes(x=ID, y=10^PM.log, fill=Condition))
p3 <- p3 + geom_col(data = agg.II,
                    aes(x = ID,
                    y = 10^PM.log,
                    fill = Condition),
                    position = position_dodge(width = 0.75),
                    width = 0.65,
                    lwd=.2)
p3 <- p3 + geom_boxplot(outlier.shape=8,
                        outlier.size=.5, 
                        notch=FALSE,
                        lwd=.2,
                        fatten = 4,
                        alpha=0.0) 
p3 <- p3 + geom_point(data = agg.II,
                    aes(x = ID,
                    y = 10^(SPL/20),
                    color = Condition),
                    position = position_dodge(width = 0.75),
                    )
p3 <- p3 + scale_y_continuous(trans = log10_trans(),
                              labels = trans_format("log10",
                              math_format(10^.x)),
                              limits = c(1e0,1e6),
                              expand = expansion(mult = c(0, 0)),
                              sec.axis = sec_axis(~f(.),
                                                  breaks=c(seq(from = -20, to = 120, by = 20)),
                                                  labels=c(seq(from = -20, to = 120, by = 20)),
                                                  name=TeX("$L_{AF_{MAX}}$ in db SPL"))
                              )                              
                              
p3 <- p3 + xlab(TeX("Subject"))
p3 <- p3 + ylab(TeX("$P_M$ in P/s")) 
p3 <- p3 + theme_bw() 
p3 <- p3 +  theme(panel.grid.minor = element_line(colour = "#FFFFFF"),
                  panel.grid.major = element_line(colour = "#FFFFFF"))
p3 <- p3 + theme(legend.title = element_blank())
p3 <- p3 + theme(legend.position = c(0.5, 0.94),
                 plot.margin = margin(6, 1, 1, 1, "pt"),
                 text = element_text(size=ft.size),
                 legend.text=element_text(size=ft.size),
                 legend.direction = "horizontal",
                 axis.text.x = element_text(colour = "black",size=ft.size),
                 axis.text.y = element_text(colour = "black",size=ft.size),
                 legend.spacing.x = unit(.1, 'cm'),
                 legend.key.size = unit(.7,"line"),
                 legend.key = element_rect(colour = "transparent", fill = "white"),
                 legend.background=element_blank()
                 )
p3 <- p3 + annotation_logticks(sides="l",
                               size = 0.3,
                               short = unit(0.1, "cm"),
                               mid = unit(0.15, "cm"),
                               long = unit(0.2, "cm"), 
                               ) 
p3 <- p3 + scale_fill_brewer(palette="Dark2") + scale_color_brewer(palette="Dark2")


p4 <- ggplot(data = exp.data.II, 
             aes(x=SPL, y=10^PM.log, color=Condition))
p4 <- p4 + geom_point()
p4 <- p4 + scale_y_continuous(trans = log10_trans(),
                              labels = trans_format("log10",
                              math_format(10^.x)),
                              limits = c(1e0,1e4),
                              expand = expansion(mult = c(0, 0)),                              
                              )
p4 <- p4 + xlab(TeX("$L_{AF_{MAX}}$ in db SPL"))
p4 <- p4 + ylab(TeX("$P_M$ in P/s"))
p4 <- p4 + xlim(60,90)
p4 <- p4 + theme_bw() 
p4 <- p4 + theme(panel.grid.minor = element_line(colour = "#FFFFFF"),
                 panel.grid.major = element_line(colour = "#FFFFFF"))
p4 <- p4 + theme(legend.title = element_blank())
p4 <- p4 + theme(legend.position = c(0.5, 0.09),
                 plot.margin = margin(6, 1, 1, 1, "pt"),
                 text = element_text(size=ft.size),
                 legend.text=element_text(size=ft.size),
                 legend.direction = "horizontal",
                 axis.text.x = element_text(colour = "black",size=ft.size),
                 axis.text.y = element_text(colour = "black",size=ft.size),
                 legend.spacing.x = unit(.1, 'cm'),
                 legend.key.size = unit(.7,"line"),
                 legend.key = element_rect(colour = "transparent", fill = "white"),
                 legend.background=element_blank()
)
p4 <- p4 + annotation_logticks(sides="lr",
                               size = 0.3,
                               short = unit(0.1, "cm"),
                               mid = unit(0.15, "cm"),
                               long = unit(0.2, "cm"),                                
                               ) 
p4 <- p4 + scale_color_brewer(palette="Dark2")


p4.data.PM = exp.data.II$PM.log
p4.data.PM = p4.data.PM[complete.cases(exp.data.II$PM.log)]
p4.data.SPL = exp.data.II$SPL
p4.data.SPL = p4.data.SPL[complete.cases(exp.data.II$PM.log)]
p4.model <- lm(p4.data.PM~p4.data.SPL)
stargazer(p4.model, 
          title = 'summary(p4.model) (Regression $P_M$=f($L_{AF_{MAX}}$) for piano/forte in children)', 
          star.cutoffs = c(.05, .01, .001))
p4.xx <- seq(from = min(p4.data.SPL), to = max(p4.data.SPL), length.out = length(p4.data.SPL))
p4.nd <- data.frame(p4.data.SPL = p4.xx)
p4.pred.95 <- predict(p4.model, newdata = p4.nd, interval = 'predict', level=0.95)
p4.x.pred <- data.frame(p4.xx, p4.pred.95)

p4 <- p4 + geom_line(data = p4.x.pred, aes(x = p4.xx,y = 10^lwr), size = .3,color='black', lty=2)
p4 <- p4 + geom_line(data = p4.x.pred, aes(x = p4.xx,y = 10^upr), size = .3,color='black', lty=2)

p4.my.formula <- y ~ x
p4 <- p4 + geom_smooth(method = "lm", se=TRUE, color="black",size=.3, formula = p4.my.formula)
p4.lb1 <- paste("log[10](P[M]) == ",
                toString(round(p4.model$coefficients[2],2)),
                "*~L[AF[MAX]]",
                toString(round(p4.model$coefficients[1],2)),
                "~(R^2 == ", round(summary(p4.model)$adj.r.squared,3),")")
p4 <- p4 + annotate("text", x = 70, y=6000, label = p4.lb1, size=2, parse=TRUE)
ggsave(
  "Muerbe_Fig4.pdf",
  plot = p4,
  width = plot_x*.88,
  height = plot_y,
  units = c("in"),
  dpi = 300,
)

grid.arrange(p3, p4, nrow = 1)
```

## Plot of medians for subjects (condition specific)
```{r echo=FALSE, results='asis'}
p3a <- ggplot(data = agg.II, aes(x=Condition, y=10^PM.log, fill=Condition))
p3a <- p3a + geom_boxplot(outlier.shape=8,
                          outlier.size=.5, 
                          notch=FALSE,
                          lwd=.2,
                          fatten = 4) 
p3a <- p3a + scale_y_continuous(trans = log10_trans(),
                                labels = trans_format("log10",
                                math_format(10^.x)),
                                limits = c(1e0,1e4),
                                expand = expansion(mult = c(0, 0))
                                )
p3a <- p3a + xlab(TeX("Condition")) 
p3a <- p3a + ylab(TeX("$P_M$ in P/s")) 
p3a <- p3a + theme_bw() 
p3a <- p3a +  theme(panel.grid.minor = element_line(colour = "#FFFFFF"),
                    panel.grid.major = element_line(colour = "#FFFFFF"))
p3a <- p3a + theme(legend.title = element_blank())
p3a <- p3a + theme(legend.position = c(0.5, 0.09),
                   plot.margin = margin(6, 1, 1, 1, "pt"),
                   text = element_text(size=ft.size),
                   legend.text=element_text(size=ft.size),
                   legend.direction = "horizontal",
                   axis.text.x = element_text(colour = "black",size=ft.size),
                   axis.text.y = element_text(colour = "black",size=ft.size),
                   legend.spacing.x = unit(.1, 'cm'),
                   legend.key.size = unit(.7,"line"),
                   legend.key = element_rect(colour = "transparent", fill = "white"),
                   legend.background=element_blank()
)
p3a <- p3a + annotation_logticks(sides="lr",
                                 size = 0.3,
                                 short = unit(0.1, "cm"),
                                 mid = unit(0.15, "cm"),
                                 long = unit(0.2, "cm"),                                  
                                 ) 
p3a <- p3a + scale_fill_brewer(palette="Dark2")


 


p4a <- ggplot(data = agg.II, 
              aes(x=SPL, y=10^PM.log, color=Condition))
p4a <- p4a + geom_point()
p4a <- p4a + scale_y_continuous(trans = log10_trans(),
                                labels = trans_format("log10",
                                math_format(10^.x)),
                                limits = c(1e0,1e4),
                                expand = expansion(mult = c(0, 0))
                                )
p4a <- p4a + xlab(TeX("$L_{AF_{MAX}}$ in db SPL"))
p4a <- p4a + ylab(TeX("$P_M$ in P/s"))
p4a <- p4a + xlim(60,90)
p4a <- p4a + theme_bw() 
p4a <- p4a + theme(panel.grid.minor = element_line(colour = "#FFFFFF"),
                   panel.grid.major = element_line(colour = "#FFFFFF"))
p4a <- p4a + theme(legend.title = element_blank())
p4a <- p4a + theme(legend.position = c(0.5, 0.09),
                   plot.margin = margin(6, 1, 1, 1, "pt"),
                   text = element_text(size=ft.size),
                   legend.text=element_text(size=ft.size),
                   legend.direction = "horizontal",
                   axis.text.x = element_text(colour = "black",size=ft.size),
                   axis.text.y = element_text(colour = "black",size=ft.size),
                   legend.spacing.x = unit(.1, 'cm'),
                   legend.key.size = unit(.7,"line"),
                   legend.key = element_rect(colour = "transparent", fill = "white"),
                   legend.background=element_blank()
                   )
p4a <- p4a + annotation_logticks(sides="lr",
                                 size = 0.3,
                                 short = unit(0.1, "cm"),
                                 mid = unit(0.15, "cm"),
                                 long = unit(0.2, "cm"),                                  
                                 ) 
p4a <- p4a + scale_color_brewer(palette="Dark2")

p4a.data.PM = agg.II$PM.log
p4a.data.PM = p4a.data.PM[complete.cases(agg.II$PM.log)]
p4a.data.SPL = agg.II$SPL
p4a.data.SPL = p4a.data.SPL[complete.cases(agg.II$PM.log)]
p4a.model <- lm(p4a.data.PM~p4a.data.SPL)
stargazer(p4a.model, 
          title = 'summary(p4a.model) (Regression $P_M$=f($L_{AF_{MAX}}$) for piano/forte in children (medians only))', 
          star.cutoffs = c(.05, .01, .001))
p4a.xx <- seq(from = min(p4a.data.SPL), to = max(p4a.data.SPL), length.out = length(p4a.data.SPL))
p4a.nd <- data.frame(p4a.data.SPL = p4a.xx)
p4a.pred.95 <- predict(p4a.model, newdata = p4a.nd, interval = 'predict', level=0.95)
p4a.x.pred <- data.frame(p4a.xx, p4a.pred.95)

p4a <- p4a + geom_line(data = p4a.x.pred, aes(x = p4a.xx,y = 10^lwr), size = .3,color='black', lty=2)
p4a <- p4a + geom_line(data = p4a.x.pred, aes(x = p4a.xx,y = 10^upr), size = .3,color='black', lty=2)

p4a.my.formula <- y ~ x
p4a <- p4a + geom_smooth(method = "lm", se=TRUE, color="black",size=.3, formula = p4a.my.formula)
p4a.lb1 <- paste("log[10](P[M]) == ",
                toString(round(p4a.model$coefficients[2],2)),
                "*~L[AF[MAX]]",
                toString(round(p4a.model$coefficients[1],2)),
                "~(R^2 == ", round(summary(p4a.model)$adj.r.squared,3),")")
p4a <- p4a + annotate("text", x = 70, y=6000, label = p4a.lb1, size=2, parse=TRUE)


grid.arrange(p3a, p4a, nrow = 1)
```

## Linear mixed modeling
### Specifying model structures
#### Random effects
```{r}
II.rand.1 <- lmer(PM.log~1+(1|ID),
                 exp.data.II,
                 REML=FALSE)
II.rand.2 <- lmer(PM.log~1+(1+Condition|ID),
                 exp.data.II,
                 REML=FALSE)
anova(II.rand.1, II.rand.2)
#' ### II.rand.2 shows lower AIC/BIC and a significant improvement to 
#' ###          II.rand.1
```
### Final model and results
```{r results='asis'}
II.model <- lmer(PM.log~Condition+(1+Condition|ID),
                 exp.data.II,
                 REML=FALSE)
stargazer(anova(II.model), title = 'anova(II.model)', star.cutoffs = c(.05, .01, .001))
class(II.model) <- "lmerMod"
stargazer(II.model, title = 'summary(II.model)', star.cutoffs = c(.05, .01, .001))
#' ### 1) Condition is NOT significant (p=133) (see Tab. 8)
#' ### 2) Difference between piano and forte is NOT significant (see Tab. 9)
```

# Distributions for measured size classes
## Data selection
```{r}
channels.all <- orig.data[c("Condition",
                            "C1",
                            "C2",
                            "C3",
                            "C4",
                            "C5",
                            "C6"
                           )
                          ]
channels.all$Condition <- factor(channels.all$Condition,
                               levels = c('speaking','singing','shouting',
                                          'forte','piano'))
agg.c.1 = aggregate (C1 ~ Condition, channels.all, sum)
agg.c.2 = aggregate (C2 ~ Condition, channels.all, sum)
agg.c.3 = aggregate (C3 ~ Condition, channels.all, sum)
agg.c.4 = aggregate (C4 ~ Condition, channels.all, sum)
agg.c.5 = aggregate (C5 ~ Condition, channels.all, sum)
agg.c.6 = aggregate (C6 ~ Condition, channels.all, sum)
agg.c = join(agg.c.1, agg.c.2,type = "inner")
agg.c = join(agg.c,agg.c.3,type = "inner")
agg.c = join(agg.c,agg.c.4,type = "inner")
agg.c = join(agg.c,agg.c.5,type = "inner")
agg.c = join(agg.c,agg.c.6,type = "inner")
```
## Plot of emission rates
```{r echo=FALSE, results='asis'}

# channels.gathered <- channels.all %>% gather(Channel, PM, C1:C6)
channels.sum.gathered <- agg.c %>% gather(Channel, PM, C1:C6)
channels.sum.gathered <- data.table(channels.sum.gathered)
channels.sum.gathered[,PM := PM/sum(PM),by=Condition]


p0 <- ggplot(data = channels.sum.gathered, aes(x=Channel,y=PM*100,fill=Condition))
p0 <- p0 + geom_col(position = position_dodge(width = 0.75),
                    width = 0.65,
                    lwd=.2)
# p0 <- p0 + geom_boxplot(outlier.shape=8,
#                         outlier.size=.5,
#                         notch=FALSE,
#                         lwd=.2,
#                         fatten = 1,
#                         alpha=0.0)
# p0 <- p0 + scale_y_continuous(
#                               trans = log10_trans(),
#                               labels = trans_format("log10",
#                                                    math_format(10^.x)),
#                               limits = c(1e0,1e6),
#                               expand = expansion(mult = c(0, 0)),
#                               # sec.axis = sec_axis(~f(.),
#                               #                     breaks=c(seq(from = -20, to = 120, by = 20)),
#                               #                     labels=c(seq(from = -20, to = 120, by = 20)),
#                               #                     name=TeX("$L_{AF_{MAX}}$ in db SPL"))
#                               )
p0 <- p0 + xlab(TeX("Size class in $\\mu$m"))
p0 <- p0 + ylab(TeX("$P^D_M$ in %"))
# p0 <- p0 + ylab(TeX("$P_M/\\[\\sum_{Subjects}(\\sum_{Size\\,class}P_M$)\\] in %"))
p0 <- p0 + scale_y_continuous(limits = c(0,70),
                              expand = expansion(mult = c(0, 0)),
                              )
p0 <- p0 + scale_x_discrete(labels=c("C1" = "0.3-0.5", 
                                     "C2" = "0.5-1", 
                                     "C3" = "1-3", 
                                     "C4" = "3-5", 
                                     "C5" = "5-10", 
                                     "C6" = "10-25"
                                     ))
p0 <- p0 + theme_bw()
p0 <- p0 +  theme(panel.grid.minor = element_line(colour = "#FFFFFF"),
                  panel.grid.major = element_line(colour = "#FFFFFF"))
p0 <- p0 + theme(legend.title = element_blank())
p0 <- p0 + theme(legend.position = c(0.5, 0.94),
                 plot.margin = margin(6, 1, 1, 1, "pt"),
                 text = element_text(size=ft.size),
                 legend.text=element_text(size=ft.size),
                 legend.direction = "horizontal",
                 axis.text.x = element_text(colour = "black",size=ft.size),
                 axis.text.y = element_text(colour = "black",size=ft.size),
                 legend.spacing.x = unit(.1, 'cm'),
                 legend.key.size = unit(.7,"line"),
                 legend.key = element_rect(colour = "transparent", fill = "white"),
                 legend.background=element_blank()
                 )
# p0 <- p0 + annotation_logticks(sides="l",
#                                size = 0.3,
#                                short = unit(0.1, "cm"),
#                                mid = unit(0.15, "cm"),
#                                long = unit(0.2, "cm")
#                               )
p0 <- p0 + scale_fill_brewer(palette="Dark2") + scale_color_brewer(palette="Dark2")
grid.arrange(p0, nrow = 1)
ggsave(
  "Muerbe_Fig2.pdf",
  plot = p0,
  width = plot_x,
  height = plot_y,
  units = c("in"),
  dpi = 300,
)
```
